# Supplementary material for: Placebo response in pharmacological and dietary supplement trials of autism spectrum disorder (ASD): systematic review and meta-regression analysis
Source: Mol Autism. 2020 Aug 26;11:66. doi: 10.1186/s13229-020-00372-z (PMC7448339; doi:10.1186/s13229-020-00372-z)
Supplement: Supplementary file 2 — Additional file 2. [file 13229_2020_372_MOESM2_ESM.xlsx]

## Sheet: Sheet1
Study characteristics											Treatment characteristics				Diagnostic assesment at inclusion					Characteristics of placebo arms										CGI anchors
Age group	Type of trial	Study	Publication year	Design	Country	Number of sites	Academic sites %	Washout (days)	Placebo lead-in	Sponsorship	Experimental Interventions	Duration (weeks)	Route	Schedule	Diagnostic criteria/tools		Genetic syndrome	Associated condition	Threshold of core symptom severity	Total sample N	Placebo N	Age mean	Females %	Caucasian/Hispanic %	BMI	ID %	CGI-S	ABC-I	Dropouts %
children/adolescent	pharmacological	Akkok_1995	1995	crossover	Turkey	single-center	1	28			naltrexone	2	p.os	fixed	DSM-III-R					20	9	6.26	0						0
		Aliyev_2018	2018	parallel	Azerbaijan	single-center		30			valproate	12	p.os	flexible	DSM-5					100	50									not indicated
		Aliyev_2018b	2018	parallel	Azerbaijan	single-center		30			levetiracetam	12	p.os	flexible	DSM-5					100	50									not indicated
		Aman_2017	2017	parallel	USA	multicenter (n.i.)		28	14 days, meet inclusion criteria	industry	memantine	12	p.os	flexible	DSM-IV-TR	ADI-R, ADOS				121	61	8.9	0.196721	0.803279	18.4		4.8		0.180328
		Anderson_1989	1989	crossover	USA	single-center	1				haloperidol	4	p.os	flexible	DSM-III					45	30	4.49	0.233333			0.933333
		Arnold_2006	2006	crossover	USA			7		industry	atomoxetine	6	p.os	flexible	DSM-IV	ADI-R		ADHD: DSM-IV A to D criteria & a parent symptom item mean >1.5 on ADHD-RS inattention or hyperactivity		16	7	9.26	0.142857	0.857143			4.69		0	not indicated
		Arnold_2012	2012	parallel	USA	single-center	1				mecamylamine	14	p.os	flexible	DSM-IV	ADI-R				20	8	8.36	0.25	1	21.74	0.625	5.2	12.88	0	OACIS
		Belsito_2001	2001	parallel	USA			28		industry	lamotrigine	12	p.os	fixed		ADI-R, ADOS, CARS				37	16	6.1	0.0625	0.5625					0.125
		Campbell_1987	1988	parallel	USA	single-center	1	28			fenfluramine	8	p.os	flexible	DSM-III					28	14	4.57	0.214286			0.857143	6.06			not indicated
		Campbell_1993	1993	parallel	USA	single-center	1	14	14 days, "deemed eligible for the study" (not included in meta-regression)		naltrexone	3	p.os	flexible	DSM-III-R					45	18	4.9	0.166667	0.0555556		0.833333				not indicated
		Chugani_2016	2016	parallel	USA	multicenter (6)	1	14			buspirone 2.5mg/day, buspirone 5mg/day	24	p.os	fixed	DSM-IV-TR	ADI-R, ADOS				166	57	3.6	0.175439	0.614035					0.175439
		Ekman_1989	1989	crossover	Sweden	single-center	1				fenfluramine	16	p.os	fixed	DSM-III, DSM-III-R					20	10	6.25	0.1
		Gabis_2019	2019	parallel	Israel	single-center	1	no washout			donepezil+choline	12	p.os	flexible	DSM-IV-TR, DSM-5	ADOS				60	31	9.5					4.96		0.1935
		Guastella_2015	2015	parallel	Australia	multicenter (2)	1	no washout			oxytocin	8	i.n.	fixed	DSM-IV-TR	ADOS				50	24	14	0			0.291667			0.125
		Handen_2009	2009	parallel	USA	multicenter (12)		no washout		industry	IGOH 140mg/day, IGOH 420mg/day, IGOH 840mg/day	12	p.os	fixed	DSM-IV-TR	ADI-R		GIS: Rome II criteria for IBS		125	31	6.2	0.193548	0.741935					0.16129	child’s associated maladaptive behaviors, plus autism symptomatology'
		Handen_2012	2012	parallel	USA	single-center	1	no washout		industry	donepezil	10	p.os	flexible	DSM-IV-TR	ADI-R, ADOS		Cogntive functions: at least one SD below mean in one of the tests of D-KEF		34	16	11.67	0.125	0.875		0	3.93		0.0625	RUPP framework
		Handen_2015	2015	parallel	USA	multicenter (3)	1	14			atomoxetine, atomoextine+ parental training, parental training	10	p.os	flexible	DSM-IV-TR	ADI-R		ADHD: item score >= 1.5 on parent and teacher SNAP and CGI-S >=4		128	32	8.2	0.21875	0.75				16.97	0.34375	target symptom (ADHD and noncompliance, separately)
		Harfterkamp_2013	2013	parallel	Netherlands	multicenter (9)	0.666667	3		industry	atomoxetine	8	p.os	fixed	DSM-IV-TR	ADI-R		ADHD: DSM-IV-TR A to D criteria & at least 1.5 SDs above the age norm for the parent-rated ADHD-RS		97	49	10	0.163265	0.979592	18.1			16.2	0.0612245	target symptom (ADHD)
		Hellings_2005	2005	parallel	USA	single-center	1	8	7 days, CGI-I (cut-off n.i.)	industry	valproate	8	p.os	flexible	DSM-IV	ADI-R, ADOS		Irritability: significant aggression to self, other, property at least three times per week		30	14	12.1	0.214286	0.928571		0.857143	5.4	21.93	0.142857	not indicated
		Herscu_2019	2019	parallel	USA	multicenter (18)	0.611111			industry	fluoxetine	14	p.os	flexible	DSM-IV-TR	ADOS-G, ADI-R			CYBOCS-PDD >=10 & participants with aggresison, irritability or self-injurious behaviors were excluded	158	80	8.9	0.1625	0.75	19.2		4.81		0.1875	autistic disorder'
		Hollander_2005	2005	crossover	USA			42			fluoxetine	8	p.os	flexible	DSM-IV-TR	ADI-R, ADOS-G				44	20	7.35	0.15	0.55		0.6	4.5			core symptoms (global autism severity, focus on social communication difficulties, not only the target symptom of repetitive behaviors)
		Hollander_2006	2006	parallel	USA			no washout		industry	divalproex	8	p.os	flexible	DSM-IV	ADI-R, ADOS				13	4	9.5		0.5
		Hollander_2006b	2006	parallel	USA	single-center	1	28		industry	olanzapine	8	p.os	flexible	DSM-IV	ADI-R				11	5	8.9	0.4	0.8		0.6	4.4			global autism severity
		Hollander_2010	2010	parallel	USA			7			divalproex	12	p.os	flexible	DSM-IV-TR	ADI-R, ADOS-G		Irritability: OAS-M >=13 or ABC-I >=18		27	11	8.97	0.0909091	0.363636			4.73	20.3	0.0909091	global autism severity and target symptom (irritability); separately
		Ichikawa_2017	2017	parallel	Japan	multicenter (50)	0.44	30		industry	aripiprazole	8	p.os	flexible	DSM-IV-TR	PARS		Irritability: ABC-I >= 18 & CGI-S >=4		92	45	9.9	0.2	0	18.4	0.644444	5	26.1	0.0666667	not indicated
		Kent_2013	2013	parallel	USA	multicenter (16)		7		industry	risperidone 0.125mg/day, risperidone 1.25mg/day	6	p.os	fixed	DSM-IV-TR	ADI-R		Irritability: ABC-I >= 18 & CGI-S >=4		96	35	9	0.114286	0.6	19.5		4.9	28.9	0.228571	illness severity and functional impairment
		King_2001	2001	parallel	USA	multicenter (6)	1	no washout	7 days, meet inclusion criteria	industry	amantidine	4	p.os	fixed	DSM-IV, ICD-10	ADI-R, ADOS		Irritability and ADHD: ABC-I and ABC-H equal or greater the age-adjusted 75th percentile		39	20	7	0.05	0.75				18.7	0	not indicated
		King_2009	2009	parallel	USA	multicenter (6)	1	no washout			citalopram	12	p.os	flexible	DSM-IV-TR	ADI-R, ADOS			CYBOCS-PDD: >=8 sum of items 1A, 2, 3 and 5 & CGI-S >=4 & participants with prominent tantrums, aggression and self-injury were excluded	149	76	9.6	0.157895	0.723684		0.434211	4.95	11.2	0.171053	core and associated symptoms ('The raters were encouraged to use all available data to score the CGI-S. Repetitive behavior was required, but the presence of other behavioral problems could contribute to the CGI-S.')
		Lemonnier_2012	2012	parallel	France	single-center	1	28		patent	bumetanide	13	p.os	fixed	ICD-10	ADI-R, ADOS				60	30	7.1	0.233333						0.1	not indicated
		Lemonnier_2017	2017	parallel	France	multicenter (6)	1	28		industry	bumetanide 1mg/day, bumetanide 2mg/day, bumetanide 4mg/day	13	p.os	fixed	ICD-10	ADI-R, ADOS			CARS > = 35	88	23	8.87	0.173913						0.130435	not indicated
		Loebel_2016	2016	parallel	USA	multicenter (40)	0.325	3		industry	lurasidone 20mg/day, lurasidone 60mg/day	6	p.os	fixed	DSM-IV-TR	ADI-R		Irritability: ABC-I >= 18 & CGI-S >=4		150	50	11	0.18	0.84	19.2		5	29.1	0.24	target symptom (irritability)
		Marcus_2009	2009	parallel	USA	multicenter (37)	0.594595	4		industry	aripiprazole 5mg/day, aripiprazole 10mg/day, aripiprazole 15mg/day	8	p.os	fixed	DSM-IV-TR	ADI-R		Irritability: ABC-I >= 18 & CGI-S >=4		218	52	10.2	0.0769231	0.673077	20.49		4.7	28	0.269231	not indicated
		Nagaraj_2006	2006	parallel	India	single-center	1	30			risperidone	24	p.os	fixed	DSM-IV					40	21	5.25	0.0952381			0.571429			0.047619
		NCT00198107	2019	parallel	USA	single-center	1	14			aripiprazole	8	p.os		DSM-IV			Irritability: ABC-I >= 18 & CGI-S >=4		81	41	9.4	0.170732						0.146341	not indicated
		NCT00498173	2015	parallel	USA	multicenter (2)	1	14			atomoxetine	8	p.os	flexible	DSM-IV			ADHD: at least 1.5SDs above the mean in the ADHD-RS scale & participants with extreme aggression or self-injury were excluded		60	31	8.4	0.0967742	0.903226			4.41		0.0322581	target symptom (ADHD)
		NCT00870727	2015	parallel	USA	single-center	1	2		industry	aripiprazole	8	p.os	flexible	DSM-IV-TR			Irritability: ABC-I >= 18 & CGI-S >=4		33	16	9.5	0.3125	0.6875					0.0625	not indicated
		NCT01302964	2018	parallel	USA	multicenter (2)	1				mirtazapine	10	p.os	flexible	DSM-IV-TR	ADI-R		Anxiety: PARS >=10		30	10	11.3	0.3	0.7					0	target symptom (anxiety)
		NCT01308749	2017	crossover	USA	single-center	1				oxytocin	8	i.n.	flexible	DSM-IV	ADI-R, ADOS				25	13	10	0.153846	0.846154		0.769231			0
		NCT01624675	2015	parallel	Japan	multicenter (18)				industry	risperidone	8	p.os	flexible	DSM-IV-TR			Irritability: ABC-I >= 18 & CGI-S >=4		39	18	7	0.222222				4.2	27.5	0.388889	not indicated
		NCT01661855	2015	parallel	Canada	multicenter (3)	1	no washout			riluzole	12	p.os	fixed	DSM-IV					58	29	11.5	0.172414	0.551724				14.3
		NCT02385799	2019	parallel	USA	single-center	1	no washout			sertraline	26	p.os	flexible	DSM-5	ADI-R, ADOS				58	26	3.7	0.192308	0.384615			4.38		0.192308	not indicated
		Niederhofer_2003	2003	crossover	Austria	single-center		28		n.i.	tianeptine	6	p.os	fixed	ICD-10					13	6	7.3	0
		Owen_2009	2009	parallel	USA	multicenter (20)		4		industry	aripiprazole	8	p.os	flexible	DSM-IV-TR	ADI-R		Irritability: ABC-I >= 18 & CGI-S >=4		98	51	8.8	0.137255	0.803922	19.96		4.8	30.2	0.294118	not indicated
		Parker_2017	2017	parallel	USA	single-center	1	no washout			oxytocin	4	i.n.	fixed	DSM-IV-TR, DSM-5	ADI-R, ADOS				35	18	8.13	0.222222	0.444444				13.94	0	not indicated
		Reddihough_2019	2019	parallel	Australia	multicenter (3)	1	48			fluoxetine	16	p.os	flexible	DSM-IV-TR, DSM-5	ADI-R			CYBOC-PDD >=6	146	71	11.2	0.225352			0.295775		17.87	0.295775	not indicated
		RUPP_2002	2002	parallel	USA	multicenter (5)	1	7			risperidone	8	p.os	flexible	DSM-IV	ADI-R		Irritability: ABC-I >= 18 & CGI-S >=4		101	52	9.1	0.173077	0.653846	18.2	0.75	5.06	25.5	0.346154	RUPP framework
		Scahill_2015	2015	parallel	USA	multicenter (5)	1	7			guanfacine	8	p.os	flexible	DSM-IV	ADOS, SCQ		ADHD: ABC-H >= 24 & CGI-S >=4		62	32	8.5	0.15625	0.71875		0.625	4.72	18.06	0.125	not indicated
		Shea_2004	2004	parallel	Canada	multicenter (7)	1			industry	risperidone	8	p.os	flexible	DSM-IV	CARS				80	39	7.3	0.179487	0.717949		0.512821		21.2	0.128205	not indicated
		Stivaros_2018	2018	parallel	UK	single-center	1	122			simvastatin	12	p.os	flexible		CPEA criteria: ADI-R, ADOS, SRS	NF1			30	16	8.28	0.125				3.88	19.4	0.0625	not indicated
		VeenstraVanderWeele_2017	2017	parallel	USA	multicenter (25)	0.64	no washout		industry	arbaclofen	12	p.os	flexible	DSM-IV-TR	ADOS			ABC-L/SW >=8 & CGI-S >=4	150	74	11.7	0.175676	0.608108		0.459459	4.8	15.6	0.0675676	not indicated
		Yatawara_2016	2016	crossover	Australia	single-center	1	no washout			oxytocin	5	i.n.	fixed	DSM-IV-TR	ADOS				39	22	6.7	0.136364						0.227273
	nutraceutical	Amminger_2007	2007	parallel	Austria	single-center	1	42			PUFA	6	p.os	fixed	DSM-IV	ADI-R, ADOS		Irritability: ABC-I >= 18		13	6	12.1	0					26.4	0.166667
		Arnold_2019	2019	crossover	USA	single-center	1	no washout			prebiotics	8	p.os	flexible	DSM-5	ADI-R, ADOS		GIS: >2 months GIS symptoms and item-mean score >2 on at least one scale of the PedsQL-GI; Anxiety:item-mean >1 on PRAS		13	4	8.76	0.75	0.25				25
		Bent_2011	2011	parallel	USA	single-center	1	no washout			PUFA	12	p.os	fixed	DSM-IV-TR	ADOS, SCQ				27	13	5.82	0.153846				4.2	12	0.230769	not indicated
		Bent_2014	2014	parallel	USA	continental USA (internet-based)		no washout			PUFA	6	p.os	fixed		Clinical diagnosis and SCQ		ADHD: ABC-H >20		57	28	7.08	0.142857	0.821429				16.8	0.178571
		Dean_2017	2017	parallel	Australia	multicenter (2)	1	no washout			n-acetylcysteine	24	p.os	fixed	DSM-IV-TR					102	51	6.24	0.254902				4.2		0.27451
		Fahmy_2013	2013	parallel	Egypt	single-center	1	no washout			carnitine	26	p.os	fixed		CARS				30	14	5.71	0.214286						0.285714
		Frye_2018	2018	parallel	USA	single-center	1	no washout		industry	folinic acid	12	p.os	fixed	DSM (version n.i.)	ADI-R, ADOS		Language impairment based on CELF or PLS & participants with moderate or severe ABC-I were excluded		48	25	7.17	0.2				4.6	10.2	0.04	OACIS
		Geier_2011	2011	parallel	USA					patent	carnitine	13	p.os	fixed		CARS				30	11	6.7	0.181818	0.818182					0.272727
		Hardan_2012	2012	parallel	USA	single-center	1	no washout			n-acetylcysteine	12	p.os	flexible	DSM-IV-TR	ADI-R, ADOS		Irritability: CGI-S >=4 focused on irritability		33	18	7.2	0				5.3	14.8	0.333333	target symtom (irritability)
		Hendren_2016	2016	parallel	USA	single-center	1	no washout			vitamin-B12	8	sc.inj	fixed	DSM-IV	ADI-R, ADOS				57	29	4.83	0.206897				5.1	11.1	0.206897	not indicated
		Kerley_2017	2017	parallel	Ireland	single-center	1	no washout			vitamin-D	20	p.os	fixed	DSM	ADOS, SCQ				42	20	6.9	0.1		17.7			14.1	0
		Kern_2001	2001	parallel	USA	single-center	1	no washout		industry	dimethylglycine	4	p.os	fixed	DSM-IV					37	19
		Klaiman_2013	2013	parallel	USA	single-center	0	182		industry	sapropterin	16	p.os	flexible	DSM-IV-TR	ADI-R, ADOS				61	23	5.02	0.217391	0.391304				11.9	0.0434783	not indicated
		Levine_1997	1997	crossover	Israel	single-center	1	no washout			inositol	4	p.os	fixed	DSM-III-R					10	5	6	0.2			1			0
		Liu_2019	2019	parallel	Taiwan	single-center	0	no washout		industry	prebiotics	4	p.os	fixed	DSM-5	ADI-R				80	41	9.91	0				5.17		0.146341	not indicated
		Mankad_2015	2015	parallel	Canada	single-center	1	42			PUFA	24	p.os	flexible	DSM-IV-TR	ADI-R, ADOS				38	19	3.5	0.315789						0.105263	global autism symptoms and target symptom (gastrointestinal symptoms); separately
		Mazahery_2019	2019	parallel	New Zealand	single-center	1	no washout		industry	vitamin-D , PUFA, vitamin-D+PUFA	52	p.os	fixed	DSM-5			Low vitamin-D in serum		117	29	5.5	0.206897	0.37931				13	0.448276
		Mehrazad_2018	2018	parallel	Iran	multicenter (5)	0.2	no washout		n.i.	carnosine	8	p.os	fixed	DSM-V			Sleep diosrders		50	25	8.35	0.24		16.27				0.12
		Parellada_2017	2017	crossover	Spain	multicenter (3)	1	no washout			PUFA	8	p.os	fixed	DSM-IV-TR	ADOS				77	37	10.03	0.135135	0.810811	18.72		4.16
		Pusponegoro_2015	2015	parallel	Indonesia	multicenter (4)	0	no washout			gluten-casein	1	p.os	fixed	DSM-IV-TR			High urinary I-FABP concentration and severe maladaptive behavior		74	36	5.1	0.0833333						0.333333
		Saad_2015	2015	parallel	Egypt	multicenter (3)	0.333333	182		n.i.	digestive enzymes	13	p.os	fixed	DSM-IV-TR	CARS				101	50	5.87	0.18						0.1
		Voigt_2014	2014	parallel	USA	single-center	1	no washout			PUFA	26	p.os	fixed	DSM-IV	CARS				48	24	6.5	0.166667	0.541667					0.375	core symptoms (social interaction, communicaiton, repetitive/stereotyped behavior)
		Wink_2016	2016	parallel	USA	single-center	1	no washout			n-acetylcysteine	12	p.os	flexible	DSM-IV	ADI-R				31	15	8.2	0.2	0.933333			5.4	18.3	0.2	core symptoms ('core social impairment considering the individuals level of cognitive, adaptive, and social functioning')
		Yui_2013	2013	parallel	Japan	single-center	1	168			PUFA	16	p.os		DSM-IV	ADI-R			ABC-L/SW > 10	13	6	15.5	0			0		12.7
adults	pharmacological	Anagnostou_2012	2012	parallel	USA	single-center	1	no washout		patent	oxytocin	6	i.n.	fixed	DSM-IV-TR	ADI-R, ADOS				19	9	32.9	0.222222	0.777778		0			0.222222	not indicated
		Bolognani_2019	2019	parallel	USA	multicenter (26)	0.615385	14		industry	balovaptan 1.5mg/day, balovaptan 4mg/day, balovaptan 10mg/day	12	p.os	fixed	DSM-5, ICD-10	ADOS-2			SRS T-score >=66 and CGI-S >=4	223	75	24.7	0	0.786667		0	4.4		0.106667	not indicated
		Hollander_2012	2012	parallel	USA	single-center	1	7		patent/orphan designation	fluoxetine	12	p.os	flexible	DSM-IV	ADI-R, ADOS				37	15	37.99	0.2	0.533333		0.0666667	4.33		0.133333	global autism symptoms and target symptom (obsessive compulsive symptoms); separately
		Kosaka_2016	2016	parallel	Japan	single-center	1	no washout			oxytocin 16IU/day, oxytocin 32IU/day	12	i.n.	fixed	DSM-IV-TR	DISCO				60	20	24.9	0.2			0	6	10.7	0.1	core and associated symptoms (ASD core symptoms and comorbid symptoms in daily life including social behaviors at episodic event, based on total clinical experience)
		McDougle_1996	1996	parallel	USA	single-center	1	42		industry	fluvoxamine	12	p.os	flexible	DSM-III-R	ADI-R, ADOS				30	15	30.1	0.0666667			0.333333			0	not indicated
		McDougle_1998	1998	parallel	USA	single-center	1	28			risperidone	12	p.os	flexible	DSM-IV	ADI-R, ADOS		Irritability: SIB-Q >= 25	Y-BOCS compulsion >10 or RLRS > = 0.20 and CGI-S >= 4	31	16	29.7	0.4375	0.75		0.75			0.25	core and associated symptoms ('Global improvement ratings were based on an aggregate assessment of the patient’s social behavior and the level of the patient’s interfering repetitive and aggressive behavior..')
		Watanabe_2015	2015	crossover	Japan	multicenter (2)	1	no washout			oxytocin	6	i.n.	fixed	DSM-IV-TR	ADI-R, ADOS				20	10	29.3	0			0	4.1		0.1	not indicated
		Yamasue_2018	2018	parallel	Japan	multicenter (4)	1	no washout	7 days, CGI-I > 2		oxytocin	6	i.n.	fixed	DSM-IV-TR	ADI-R, ADOS				106	53	26.3	0			0	4.2		0.0188679	not indicated
mixed	pharmacological	Munesue_2016	2016	crossover	Japan	single-center	1				oxytocin	8	i.n.	fixed	DSM-IV-TR	DISCO				29	14	22.4	0			1		17.4	0	not indicated
		NCT00609531	2009	parallel	USA	single-center	1	5			citalopram	12	p.os	flexible	DSM-IV-TR	ADOS-G			CYBOCS > 8	12	6					0				not indicated
	nutraceutical	Singh_2014	2014	parallel	USA	single-center	1			patent	sulforaphane	18	p.os	fixed	DSM-IV-TR	ADOS				44	15	16.6	0	0.866667	23.7		4.53	14.2	0.0666667	OACIS
